# Supplementary material for: Spatial- and Temporal-Trajectory Analysis of the Crested Ibis (Nipponia nippon) by Fusing Multiple Sources of Data
Source: Animals (Basel). 2023 Jan 9;13(2):237. doi: 10.3390/ani13020237 (PMC9854527; doi:10.3390/ani13020237)
Supplement: Supplementary file 1 [file animals-13-00237-s001.zip]

Archive with 1 entries (1 files):
- animals-2080956-supplementary.pdf
